# Supplementary material for: Pro-Health and Anti-Cancer Activity of Fungal Fractions Isolated from Milk-Supplemented Cultures of Lentinus (Pleurotus) Sajor-caju
Source: Biomolecules. 2021 Jul 23;11(8):1089. doi: 10.3390/biom11081089 (PMC8391637; doi:10.3390/biom11081089)
Supplement: Supplementary file 1 [file biomolecules-11-01089-s001.zip]

Archive with 1 entries (1 files):
- biomolecules-1290755-supplementary.pdf
